# Supplementary material for: Speciation study of the heavy metals in commercially available recharge cards coatings in Nigeria and the health implication
Source: Toxicol Rep. 2014 May 22;1:243–51. doi: 10.1016/j.toxrep.2014.05.008 (PMC5598170; doi:10.1016/j.toxrep.2014.05.008)
Supplement: Supplementary file 1 [file mmc1.zip]

Archive with 6 entries (5 files):
- Transparency Document/
- Transparency Document/coi_disclosure-Adekunle.pdf
- Transparency Document/coi_disclosure-Baruwa.pdf
- Transparency Document/coi_disclosure-Ebenso.pdf
- Transparency Document/coi_disclosure-Ogunfowokan.pdf
- Transparency Document/coi_disclosure-Oyekunle.pdf
